# Supplementary material for: Carboxylesterase Factors Influencing the Therapeutic Activity of Common Antiviral Medications Used for SARS-CoV-2 Infection
Source: Pharmaceutics. 2025 Jun 26;17(7):832. doi: 10.3390/pharmaceutics17070832 (PMC12298093; doi:10.3390/pharmaceutics17070832)
Supplement: Supplementary file 1 [file pharmaceutics-17-00832-s001.zip]

Archive with 1 entries (1 files):
- pharmaceutics-3603042-supplementary.pdf
